# Supplementary material for: Dissemination and Stability of the blaNDM-5-Carrying IncX3-Type Plasmid among Multiclonal Klebsiella pneumoniae Isolates
Source: mSphere. 2020 Nov 4;5(6):e00917-20. doi: 10.1128/mSphere.00917-20 (PMC7643832; doi:10.1128/mSphere.00917-20)
Supplement: DATA SET S1 [file mSphere.00917-20-sd001.txt]

>pSCK27-NDM5
atgaggcttatcgtgaagacagtaacgggattaacgaaagttagacatagaaatgaagttggggtaactcttgcatccct
ttccctttcagcaaaaagagtgctttttctggctctttgccagattgatacaaaggaaatgttagatgatgatattttgg
aggttgatgctgactttttttcaaaagctacttctttagataaatatgcctcttatgcagctctgaaagagggagctaaa
gttctttcttcaactacgttagttttaaacagagatgatttaaaaaatttggctgatgaacttgggatactatcatctaa
gaataaaatacctgatcgcttggatttaaacttaacagaattctgtgcctattacgatcatcttgcaactgtacggataa
aattcacaaatacagctaagcgatatttttctaagttgattggttctgaaaatagatataccactcaggtattgaaatca
gttgtgttgttgaacagtgtaaactcaacaaacctttatcaagtcattaggaaatattacagtcagaatagttcaaaaaa
atcttttgatatatccgtggatgatttaaaagaggaaatgggactttatactattgaggaaggggagaagaaatataagt
atcctaaatactcattttttgttcgtgatgttatcaataaaagcattaatgagataattgagaaaacggaaataaatcag
ttatctttctctgttgttgggaaaaaagggagaatggctcacatgcttagatttgagtttagtataaatgaaaaatcctc
atccttttcggaagatgatatggcatttttagaggagtttgacaaagtcgttccaccaaaaaagaataagtgaggcaaaa
catggctaaaatatatgagtttccgcagggagccgaacgaagtaagctgaaaaaagaaatcatccgggaacgtaaaaaac
gattgcgagaaacgaacggtaacccggttatccggcacgctaaatggttctggttttatctacgtcttgctacggctggc
gcactgcatttagtctctgttatttctctggcagtcctgggggctttcagtaaagctattttctggattggtggaatgct
ctgtgttgttacatggttccaccttgagcgccagttctggacgccgcaaaatttcacgattccagtaatcgtaacgctgt
ggggattgagtttgtttgccactcccctgatggagctgcttaacaaaaaaatgccgtggtatcgtcttctggttcctgat
gcaaagcacactagcactgaggcaaccaatgatgatcagccgtgaagcaacaatgttatccagtcggcttgcagtgcttc
tttcagccttttatcatcggttaatcatagcgcacgaggcgagttcttttcactgcgatgcaggatagggcaaacgccgc
aaaatgacgtctctgacgccattccgcaacgtttgcccggtgacctacagtcggttcttgttggagagagttatgaaata
tcaggttaaagagtttattaacgaaaaatattctaaggctgttaatattttaaaggataaccttaaagaacactaccata
ttttttatggtttgagattaagtgagattctttttcctgccagcgaatacggctctgaaatgttttttcaggagtttgaa
gcgattaacagtgtaatattgcctttggtgatttttgatttgatagaccgaaagccgattatggttatcggcttcggtga
agtatgtggagttgattcacttgttgattctggtatagaagttgtttctttagacggtttaagcgatctgctactggttg
aaaaactgacgccattatttaactaaacctctggataactatcttttcagttttccagtaagattttttctatatctgaa
agcactattttttcaatgctttctatatagtaatgctcattaaaacctgtcatttctgtaaattttagctctgcatcatc
tttcgaataagcaataacaactctgaaatcattttcccacaaatcccacctgtatttgtcttttatacgaaccctgtaca
atcctttttggatagtgccatcttttttctcttcctgtactttttttaatttttcattttgcacctgttgttcaagccat
gatttattcataaatcccccacggttaacgtctttaggctcggtttttacttaacgaaatcttccggttttacacctgtt
tttaccttcatatacttgccctccccccttagcttcggctgaagttcggtaaagtaccatccggcaacggtaataatgcc
taaaaatacaaaaatagcaggcttcagaacatcaatagctgatacagcgcataactcaatattgagattagtacaagttc
cctcatcaggtgcatagaacccccataagcctatacctataaggaacatccccaatatcggttggatgtataacaagtag
atattaataagagttttaatatatctgaatatgaacatttttctttccttaggtttctttctattttggatttccaattc
ttaaccaatgtgatggttcgacaatccattctccgcagtcataggcaacggccttattatgcctgttagcgaaccatact
aaccaggctaataatcgctgattgccgctgtatttggtttatctctaaccatcacaacatatctctttttcttagccata
acgctaccctaattttgcagattcaagcagccagtggtttttcaggttctcgtccaggttatcgaatgcggccagcgctg
cctttagaacggttgtcttgctctggcctgttctctgcgcctccgcttccaggatctcctcaaagtacgctggcagtctg
aagttcatcaactttggtttacccgctacaggcgctctggtagcgccggagataaaacgcgcggtttctgcgtttgttgc
tggttgctgagattcatcgatgttcgggcggtttagttttaaagccatgaaaatttccccttgtacggtatgcattaatt
gtaaatatcatagtatctttatggtgtatttacaatgtaaagatttcgatgaatattgttgatatttctataaaatgcca
atttcctgtgccacaagttcaatctgtgctttcgctgttgaaaggctcgatgcccggctaacgtcatgtacccctgcccc
ttcattacaggcgctttcatacacatccagctcggatatccgggttttcagaggttgaatccagatgttgtccgaacgca
gtaatttatccagatcaatggccgcttttctgtggcggggtttcgctgagttgattctggtgaacagcacccacggttcc
agagctgcgttagctttctgagcggtgcggattttctctgtaacactggtcagtgtttcgctttcgaaatcagaggacgg
cttaaccagtgtcaccacgatatctgatactgtcagggcgctacggaactcctggctgtcgtggccggggcaatcgacaa
tgagaacttcacacagcttactaaggcgcttaatttcgttgctgacgtttccgtaagctgcgtgaaccgggatagtgagt
aagccgttatctgtccgcttttcgttccagctcaacagatcgtggtttttatctgtcttcaggataattaccgacttacc
tttgttgaccagcattgagcctgtgttagccacgtaggtgcttttgcctaccccacctttatctgatacgacaagcaaga
ttttacccatttcagaatccctctctttatgttgtaaagctcatgtaaagatatgaatgtctttacatggtgtgtttttc
gtaaagatacttttgtctttacagtgtctttataatgcaatggctttaccatgtaaagcacaaataaagatatatttatc
tttatggtgtctttacatggtaaatgttgctgtgtctttatgtgcgctttatggtgtaaatcttggtgtgtctttacatc
atctttatgttgtaaatttttagtgtgacgttgtcactatagggctggggtctgtttgctggttctttttgagtgtgcct
tccctgaaccaactgaaatgggtactgtatgggtgtgtctggttaactcaaaatgaactggttccctataatgactcaaa
cagtaccgaaaggctttgtcagagcttacttacgcgcatccacgactgaacaggatgcaacacgcgccctggacacgata
aataccttcgccatcgagcgcggcctgagcatctgtaactactacattgaaaatgaatcaggttctaagcttgaacgccc
tgagttgttccggctcctgaaagattgtcagcaaaacgatatcttgctggtagaggatgtggacaggctttcacgcctgg
taggggaggactggaacacactgaagaaaatgatccggcagaaagatatccgggttgtggccgtcaacgttccgacaacc
tggctcgcatcgggtcacaatgattttgacagccgaatgttttcggccataaacgatatgttgctggatatgctggccgc
cgtcgccaggcgagactatgaacagcgccgggaacggcagcagcaggggatcgccagggcgaaaagggaagggaagtata
aaggccgccaggttaatcagtctcgctatgacgccataaacaggctgattgcgagcggcagctcctggagccagattcaa
aaagtgctgggttgtagccgggcgactatcagcaaagctgtgaagcaacagaccgttaacaaaatgaaccatgaacctga
aggtagggagtagttacaacataataaacagtgtgttgaagaataaaactgattctttatactgtatatgcatgggtctt
ccccgatcatggtgggaaggctcagaacgccatattcagctttccgtagtggaacatcacccccagtttaaagcgctccc
ggtttcggtatcccctggcttttatcctcagcagcctgatcttgctgttaagtgcctccgcatttccgtttgagacactg
tgtcgcatcgcattcaggatcccgtacagcctttttcctatcgttttcgcggcatttttcatcatgggaacgtcactgtt
agccgccagcgccaaccatctctgccagtcactccgtctttcctcgctccatggcctgttccagatatcctttgccagct
ctttcagcgcccagcactggctcgtcagcttcatctgtgcacgcagccacatcagcttttcctgccgggattcggtcatc
cacttatcgctgtactgccacaggaagcgggttccttttgcctggtgtcggctttcaacagggaggtgcggatgttcatt
ctgacgggttttatcaactacctcgcccagttgcttcgccacatggaagcggtcaaaggcgattttctcaaccgcactgg
gtaagtggatacgcgctgctcttatatagcccgcgttcatgtccattgagagcgttttgatagccagcaactgcccatca
gtgagcgtgcgaagatagccggcaagactctctgtgccgcgatcatccgttaaggccagcgcccgaccatcgcgatcgga
gatcaccgttatgtaacgatgtccttttttaaaggcgacctcatccacattcatatgacgggcggataatggctttttta
tccgggcaagacctcgcttaactgcccgggtcataatgccgtcaaccgcattccaactgagcttaagttgcttcctgaca
gcatcaacggtgctgattttcagccatgagagaacgaacgattcgaatagcaacgtataccggcttccggggccagccca
cggaacaggcaacgtcaggcagccatgctccggacacataattcgtggaacatcggcttcaacaatagtggtgaactggc
aggtatcaagatggcgccatttacgatgacggtgatcgtgaacagaacaggatttaccgcaggtcggacaggctagccgg
gtgttttcagcgatctcaatagtgacagtaacagaaccggcattttcatcgagagaaagggactttacctgccacggatc
ggacaggttgagaatatgagcgtagagggacttttcgtccatggcggtgacctctggcgattaaatacaccattatcatg
ccttcagccaccacaacaagggaagacccatatgcatacagctatattgatcggaggtttttcatgcctagacactatga
aattgactcagcctggcgtgcgagcattaagcgtgagccgaacggtcgtcagacagttacgacagaagcctttgtcagcc
agcttgcgctgattaattttcactggagttgtcgccaagcaaatcagtggattgaaacctacgtgaccgtttttaaagac
atttccactcaggaaggagagaaccggacattcatgctttttaaccccaacggaggccgttaaaaatgggttttccatcg
ccagcaaccgactaccaggaaaacaggctgtcactcgatcagcactgtaatacaggagcgccgggagtattcttttttcg
aagtgatacctactctttccgggaagggataaagcctggtgcgctgctcatagtagattttgggggcacgcccgttgacg
ggtctttggtgctctgtgtcctggaacaagaattcaggatcatgcgattgcgactacaccccaagcggtgtctccaggaa
ctcgataagctggataacttcagggctatacctgatgacgatgaggacgggttggaggtcaggggggtcattacgcacat
tgtggcactgttgcaaagttagcgatgaggcagccttttgtcttattcaaaggccttacatttcaaaaactctgcttacc
aggcgcatttcgcccaggggatcaccataataaaatgctgaggcctggcctttgcgtagtgcacgcatcacctcaatacc
tttgatggtggcgtaagccgtcttcatggatttaaatcccagcgtggcgccgattatccgtttcagtttgccatgatcgc
attcaatcacgttgttccggtacttaatctgtcggtgttcaacgtcagacgggcaccggccttcgcgtttgagcagagca
agcgcgcgaccataggcgggcgctttatccgtgttgatgaatcgcgggatctgccacttcttcacgttgttgaggatttt
acccagaaaccggtatgcagctttgctgttacgacgggaggagatataaaaatcgacagtgcggccccggctgtcgacgg
cccggtacagatacgcccagcggccattgaccttcacgtaggtttcatccatgtgccacgggcaaagatcggaagggtta
cgccagtaccagcgcagccgtttttccatttcaggcgcataacgctgaacccagcggtaaatcgtggagtgatcgacatt
cactccgcgttcagccagcatctcctgcagctcacggtaactgatgccgtatttgcagtaccagcgtacggcccacagaa
tgatgtcacgctgaaaatgccggcctttgaatgggttcatgtgcagctccatcagcaaaaggggatgataagtttatcac
caccgactatttgcaacagtgccccccgccctgcaggaacgcctgcgccaactgcatccctacgaactcccggagctgct
cgcggtcgaagccgcgtccggcctgcccgaatacctgcaatggctggccgccgagagccgaccggtaaactgagccaatg
accgcatccacgatccgcctgcgccgctggctggccgggctcgccctgctgcttgcgctgcccgcgacctcggccgtcgc
ccaggacttcgaactgccgccggtcgacgaggtcttcgtcctgtccgcgcaggccaccgcgccggaccgcatcgaggtgc
gctggcggatcgccgacggctattacctgtaccggcaccgcacctcggtcaaggccgatgccgccttcaccggcgcgacc
atggcgctgccgaagggcaaggcctaccgcgacgaattcttcggcgacgtcgaaacctaccgcaaggaattgctcggcac
cctcaccggcacgcccgcggccggcgcgagcgcgaccaccctgaccgtgaagtaccagggctgcgccgatgccggcgtgt
gctacccgccgcagacccgcaccctgaaggtcgcgttgccgggcgaagcgggcgctggcggcttcggctgtaaggcgcgc
gggctgcatgattatgtcgtcaagaacggctctgccgatcatcccaacgccgaggtgaaattcgcactgggtgatgtggt
caacaccatgatcggctgcactaatggtgaaacgatcatgctgtgccacgacacctcgctgccgcgcccctattctctcg
gctttcgggtgcaaggcaccgaggggctgtggatggacgtcaacaagtcgatctatctggagggcaagagcccacagccg
caccgctgggagcctgccgagggctggtttgcgaaatacgatcacccgctatggaaacgctacgccgatctggcggcagg
ggccgggcatggcgggatggactggttcgtgatccacgcttttgtcgaggcgctgaaggccaaggccccgatgccaatcg
acatttacgacgcgctggcctggagcgcgatcacgcctctgtcggaacaatcgattgctgagggcaatcgcacgttagat
tttcccgacttcacccgagggcagtggcgcacccgcaagccgatctttgcgctgaacgacgcctattgatcgacgcgatt
taggccaagcgcaccgcaaaggcgaaattggtaatcttgtcggtatccttgacgcccggcgcgctttcgacgccgctgga
ggtatcgaccagcggcgctccggtgcgcgcaatcgcctcggcaacattcgtcggatttagcccgcctgccagcccccacg
gcaaggcaccgcgatatccggccagcagcgaccagtcgaacgccaaccccatgccgccgggcagcgcgcctttgggggtc
ttggcgtcgaacaagatcaagtccgccgccccggcataggctgcggcgcgtgcgacatcgctggcgctggcgacgggcag
cgccttccacaccggcttgccaaaccgcgcgcgcaactgggccacgcgttcgggcgattccgaaccgtgcagctgcagcg
cgttcagcttggctgccaccagtgcgtcggcgatgacagcatcatccgcatcgacgaacaaaccgaccatggcgatctgg
ccagctgcgcgcgatgtcaaagcgcccgcgacattcgacgtaaccgcacggggcgacgctggatagaacaccaacccggc
atagtccgcccgcgccgcgatggtcgcatcgagcgcctcgggtgtgctgatcccgcaaatcttgattttcgcgggcatgc
ggtcagtcggggttctggatcagccgcaccagcgtgcagtcgggatcgatcaggtagccgatcctcaggccgctcgcctc
cagttgcggagctttgaagcgcggccagccggtgcttttttcctcggctcccgccgcgttcaccaatgccaccatggcat
cgagatcatccaaccgcaggcaacagccgaacgagctcgtagctgggtcgaggtcaggataggggaagaattcgagctgc
aaaccgccgcgctgcaggatcatccagccgcgatccttccaactcgtcgcaaagcccagcttcgcataaaacgcctctgt
cacatcgaaatcgcgcgatggcagattgggggtgacgtggtcagccatggctcagcgcagcttgtcggccatgcgggccg
tatgagtgattgcggcgcggctatcgggggcggaatggctcatcacgatcatgctggccttggggaacgccgcaccaaac
gcgcgcgctgacgcggcgtagtgctcagtgtcggcatcaccgagattgccgagcgacttggccttgctgtccttgatcag
gcagccaccaaaagcgatgtcggtgccgtcgatcccaacggtgatattgtcactggtgtggccggggccggggtaaaata
ccttgagcgggccaaagttgggcgcggttgctggttcgacccagccattggcggcgaaagtcaggctgtgttgcgccgca
accagcccctcttgcggggcaagctggttcgacaacgcattggcataagtcgcaatccccgccgcatgcagcgcgtccat
accgcccatcttgtcctgatgcgcgtgagtcaccaccgccagcgcgaccggcaggttgatctcctgcttgatccagttga
ggatctgggcggtctggtcatcggtccaggcggtatcgaccaacagcacgcggccgccatccctgacgatcaaaccgttg
gaagcgactgccccgaaacccggcatgtcgagataggaagtgtgctgccagacattcggtgcgagctggcggaaaaccag
atcgccaaaccgttggtcgccagtttccatttgctggccaatcgtcgggcggatttcaccgggcatgcacccgctcagca
tcaatgcagcggctaatgcggtgctcagcttcgcgaccgggtgcataatattgggcaattccatcaagttttccttttat
tcagcattaaaaaccccgcaaatgcgaggcctagtaaatagatgatcttaatttggttcactgtagcaaaaatatggggc
gaattcaaacatgaggtgcgacagtttcaaaagccatatgataatcaacaagctgagcaaatttctctaaggaaggtgcg
aacaagtccctgatatgagatcatgtttgtcatctggagccatggaacagggttcatcatgagtcatcaacttaccttcg
ccgacagtgaattcagcagtaagcgccgtcagaccagaaaagagattttcttgtcccgcatggagcagattctgccatgg
caaaacatggtggaagtcatcgagccgttttaccccaaggctggtaatggccggcgaccttatccgctggaaaccatgct
acgcattcactgcatgcagcattggtacaacctgagcgatggcgcgatggaagatgctctgtacgaaatcgcctccatgc
gtctgtttgcccggttatccctggatagcgccttgcctgaccgcaccaccatcatgaatttccgccacctgctggagcag
catcaactggcccgccaattgttcaagaccatcaatcgctggctggccgaagcaggcgtcatgatgactcaaggcacctt
ggtcgatgccaccatcattgaggcacccagctcgaccaagaacaaagagcagcaacgcgatccggagatgcatcagacca
agaaaggcaatcaatggcactttggcatgaaggcccacattggtgtcgatgccaagagtggcctgacccacagcctagtc
accaccgcggccaacgagcatgacctcaatcagctgggtaatctgctgcatggagaggagcaatttgtctcagccgatgc
cggctaccaaggggcgccacagcgcgaggagctggccgaggtggatgtggactggctgatcgccgagcgccccggcaagg
taagaaccttgaaacagcatccacgcaagaacaaaacggccatcaacatcgaatacatgaaagccagcatccgggccaag
gtggagcacccatttcgcatcatcaagcgacagttcggcttcgtgaaagccagatacaaggggttgctgaaaaacgataa
ccaactggcgatgttattcacgctggccaacctgtttcgggcggaccaaatgatacgtcagtgggagagatctcactaaa
aactggggataacgccttaaatggcgaagaaacggtctaaataggctgattcaaggcatttacgggagaaaaaatcggct
caaacatgaagaaatgaaatgactgagtcagccgagaagaatttccccgcttattcgcaccttccctaatggtgtaagcc
aatctaacgcctttctaggacgagtattcagtgacatggcaacttgatttaaataatgctgatctgcctgatttaaatca
atccctttaggtaaatattgcctaattaaaccattcatattttcgcatgtgcctttttgccagggtgaatgtgggtcaca
gaaatatacatctatgcctaaatcttcttcgagtattttatgttctgacatctcacgtccacggtcataggtcaacgttt
tacgcagttctgcaggtaaatatttcagagcttcagttaaagccttgcgcactgattctgcctttgcatcaggtaatgtt
gccaagatacagagccgtgtatttcgttcaataagtgttgctatcgaacttttattgtctttacctttaattaaatcagc
ttcccaatgacccggtatttttctttcttgaacttcggctgggcgctcatgaatagttttaatatcctgtaatatagaat
cttttttaggttcaccgttagcttttcgctttttattttcatgacgtagacaggataataagtcttttttcaactcaccc
tttggtaatgctcgtatcgttgaataaatcgttgtatggcttacattcattgtttgatccaaatcaggaaatgtctttaa
acgctttgctatttgctgaggagaccataaacaacggatcgcttcaacaataaatttccagaggattgaatcgattttga
gttttctgtgaccacgtctacgtctagcgaaggtgttatcagaagcatatcgagcttgataaacgtcattgatgctattt
cttttaagctcacgatagatcgtactaggatgtcttttaatgagttcagcaaattttctggctgaaaagccttcttttct
tgactcaagcattaatgcagtacgatcttcaaagttaagatgatggtatgacaattttatatactccataaaccctttaa
attaattaggtggtttatgtcgcacttcaagttttactctgccaactttaaatcagtggctccactaacactcttcactt
atttatttaaaatttagcgacgttaaaagacaattaagtatttttagataatggggttctagggattttccgtccaaaaa
cgacaaagtgctctggaggccgcgccgtccgtggcctccagaggggtattacttttcgctgacgggtaaatatccctcga
ttgagcgcataagctcctccagatctggcaatttttcgctcaattcgaagtggtaagtccccttgaggttaatgttgtgc
caggccacaggggatgcctgtttgacgatatctattctcttggtatctccttggtattcgaagctggtcaacagctggct
gagtatcctggagttgaagtaaacgatggcattggtgaccaggcgagcgcactcattccatagctggatttcttcgtctg
aactgccccggaactgatccccattgacgctgctcacggcccgacgcagttggtgataggcctctccccggttcagcgcg
cgctgaacatagtttcttaaactggcatcatcgatgtagcacagtagataattcgctttcaccaggcgattgtattccgt
cagggcttccagcagcgggtgattgcgcttgtactccgagagctttctcaccaaggtggcttgcgttgttttccgctgct
taagtgatactgcaatccgttggatggtatcccagtgctgcgcaatacgatgggtattgattggcttttttaagcacagc
tgaattcggtgttctttgtcttccttgacatcaaacatgtcattgatcactttgccaacctgggcatagcgtggggcaaa
ctggtatccgaacagatccagtaacgcgaagttcacatggttcaccccatgggtatcggttgagagcacatccggaatga
tgtctgacgtattgctcatcaacaaatcaaagatgtagtgcgattcatgttcgttggcgccgatcactctggcgttgatc
gcagcgtgattggcgatcaaggtcatggcagaaacacctttttgagtgccaaagtacttcgacgaataacgggttttgaa
ggtctcgcgccgggcttcgaacttttgaccatcggcactggcgtggatcacatcttcctggatgttgtagtaccggaaga
tgggtagcttggctgtcgcgttattgatgttgtcgttagcagcattcaatgtttccaggcgaagatagttcgcctggata
gtgctgagctgatcataggtacgatcagagatctgtgccatgccgtaaatgccttgattggttgcattgccgaccagaat
tgccaacaggtcatattcatgggaacggcttctggattgggaacccagcacatgagcgaagcagtcaatgaaaccggtgt
cacgatcaaccatgcgcagtacatccgcaatccccgttgtgggaatttgctggaagaagggattgttgaccagatgatgt
ttgctggccgaaggcaggcgccagaagcgtttaccctgcggattacgcaagatgatattccggttgtcttcctgttcaag
atattcgccgacttcgtacaaacgggtatccaattccatggccatctgtttgatcagcttttcaggctcctccgctaatt
ttgtaaaatggctctgttgaagcagcgtatatttgttttttcgccaatgttccccgtcgatcaggtcggcgtcgagtgcc
cggtatttagtgatatcaggcagcgtcagctggccattcaggcgatcaggaatctgttgatagaggaaccactcataacg
atcgatcaggatattcccttcaccatccagcaggaattcacgtgattttttggaaaggagtctggtgtcggcagtttgca
actgagcgtcctggccgttgagttcgttttgtgttttcgccaaggcggccgctaagtgctgggtgccgtcgcagccttcg
aagcgcagacataggaacaactctcgcagcaaacctttccgcagactttctttctcgtcgcagtactgccacatggcttc
atcgaccgatcgtcgctgctcgttcaggaagagacatacagattccagatcccttttggtcagcaggctcagtgcttgct
gtcttactgttgcaaacggtagttgcagatcaatgctgtcatcaatgaacaggtgcagtacttcagctgccttgctgaca
tttttagctgctttttgccaatccttaaacaccgcttcctgcgcataatcctttgccttctgtttggtctgtctgacatg
atgcacaaagccatcggcaatacgttccagcgcttgctgccatcgcgtttgaagatagcacaataaatacagccattggc
tgcctacggtttgacgtttcagtttggcaccgtagtagtcgactttctctgccaggtgttgcagatttttctgcgacagt
gatagcgtgctcaacagcagatccacttccggcatccaatgctggatatggcgatagacaatcagttctttctccaactc
ggttccggtgaagttacgagccgattgtcgcaactgtcggaacggcagtggacctgtgccgttcacgagctccgccagtg
cttgcttaagaccgcgtgacattgcacgctcaaggtgcgcggccatgtgttcctgttcgtctcccaccacctgactgatg
atcttttgcagcgtgctgtaggcagggattgcgatcttctgccccgaacaatattcattggccgcatcgaagaggtgcct
aggcgctgtccaggctctggcttgctgggataagtaatctctcaacgccgctccatggtctttgacattccagcgctggt
agttgcagagctggaaaacacgttggtaaatccgttcgttctcttttggcgtgagattaaagggtctacagcctgggcct
ggtagaacggtttgataaacgtatttgaggtcctgcttgatctgatgaaagccgggattcagcaccaccggcttggcttt
gaaatagcccagcagtaccaccagcatgtaacgctggccccgatgacggaggcttttagcgatcgccagttccttatcgt
tcagcgagaaaaagaagcgttggtcggcggaggtgaaagcggggggtccatataactcatcttgttctgcctcggacaag
atttggacacgttcttcgaatgccatggatttagcccaaaaagactaaatcttactcaaacagagcccaaatagggatct
cgaaaaaagtaatacccctctggaggccacagacggcggggcctccagagcactttgtcgtttttggacggaaaatccct
agaacccctcagtgggacgaaatgatccggaccgctggctccctgaagctgggcaaagtacaggtttcagtgctggtccg
ttcattgctgaaaagtgaacgtccttccggactgactcaggcaatcattgaagtggggcgcatcaacaaaacgctgtatc
tgcttaattatattgatgatgaagattaccgccggcgcattctgacccagcttaatcggggagaaagtcgccatgccgtt
gccagagccatctgtcacggtcaaaaaggtgagataagaaaacgatataccgacggtcaggaagatcaactgggcacact
ggggctggtcactaacgccgtcgtgttatggaacactatttatatgcaggcagccctggatcatctccgggcgcagggtg
aaacactgaatgatgaagatatcgcacgcctctccccgctttgccacggacatatcaatatgctcggccattattccttc
acgctggcagaactggtgaccaaaggacatctgagaccattaaaagaggcgtcagaggcagaaaacgttgcttaacgtga
gttttcgttccactgagcgtcagacccctgttaccgatgcaagaacaggggagtttcatgaaatgcctgtttaggagtga
ttaaaggtaacttgtgcgcagaaggtcaggtgtgtggtggttagtacagactagtgaatgttgtaactaaactatatttt
tattaaaggccggaggtggtgttcctccggccttaattacgtttccgtgttcattagtcgatgaactggcggatcagttc
cagaatggcaatcagcgcgtttgcaagcgccgctaccgccctcagaacgatgattaacaggttaatcatccgttttctcc
ataaatggagtaaagacaccgtggcttgctcttacactgcctgtcaccacggcttctcttcgtcttgtcagttgtagaga
gtctcactcctgccagagcacagataaccagcaccacctgtattacctgtcaggactttgaacctgttcatgccgcattt
agcggaatgcagggagagactcaccacagagctaaccctctgattatacgtttatctaacgttcaggcaaaccgttaacg
cacagtcactgcccgtcatattgcataatcaggcttcacggattatcatactattgtcagttgtagagagtttcccttcc
gggctgagttaccagctcgcaccggaaccgtaaaaaagccgacctcaccagtcggtttttttacgtctgcggtttcccgc
ttcgtttaaatctattttaaatgaataaattgttctgcggcaaacccaacaacataaggacgttagggttgatggttgcc
gaaatcgcggtgcgttacgtgaattctgaggttttgcgagggggattgggcgcgagaatttacgagagagcgccggaaca
atgccgggatcacaaaccatcacccgtgaaagaaatcttccggcattgcccggtcaggtagtatgacattcattgtcaac
ggccatcaatttataagctgctttgcacttcataaaagatcaccaccagggctgctaaaacagtaccgatagccagcacg
ttaaaaagtacgtccttcatctttacgaacgacatactgatttgcgtcctttcccttttgtcagccttctctatcatcca
gcgttggtatgaatcactgttactttttctgtccatgttccccccaattcatcaatgagcaccaggcggccaccaggctt
cttgccaacaaagtaacggcctcgcggcagacgttcgccagtcttcagccgttcgatccagtcctgaaatgcagggcgcg
gtttatagctgtagcggccaaaatcagctaaagactgcgtgaccatgactgtttggcagccatgctttctcatatcacga
aacgtattttccagtgcagccagtgtattcatttgcacgttctctctgcttttcccatgaagatattaacgacactcaaa
actaacaccgttggcatgatcacggcagcatagccgacagcaacggcctgatatatggtcaatgagtagtcgggctgttt
atacaatacgactgaaaaaatgctccccaaacaagcaagcagagttaaaaacaagtaatcgacaaatctgtttttataga
taacccatgcaacgatgcagggatatgacaccaggcacaggataatcgcatttgtggtatgcacgtttcgctccttgtta
tttaagggttgtcagccagatcaaacagattgttcaggctggaacggaattgttttaccgatgataccagctcctgactc
cgcgctttttcctgcgccagttcacgccgtagctgcgccatctcgtctctgttacgctgaagctcaaggatagccgtcat
aaaggttttgctggctgatgcctgtccggtcgcttcctgcgcctttttaatggcctgatcttcgtcgtcattcgttctga
ttgtgtaatgccccatgatacccctcttttgctgtcatttttgcgctgccggcgcgaacccgggaagaaactttgctggc
aaaaaacactggccaacagatgtgaccgggaaaatttgctggcaattaattttcgatgaaagccagctcgcaatcgccgc
attcaatattcagtccggctttgccccacacggcagcgccacacccgcgacactgatatttaactttatttcgttttggc
ttgtcctcaaatgctgcaactgacaaatcattgtcattgctcccggccatatcatctgaatggctcccgttctgcggtga
cactgacggcagcagagccatagaaagcaccgcttctatatcaatcccggcctcagcattttgatgcgccagagcaagcg
tttcgcgccattgctctattacggcggtcatatctttttgttgttcgacctggacagggaagcgatcaaaccagctcaaa
gcaaattgcccctggaacagttccagtgtgacgcgctggaagcggccaccagggatcggatagtcattaatcttctggcc
gactttcgcaccaccaggtctcccggtggaggagggcataagtccgatactttccatttttgccgcccactgcgcattgt
ggtacgtcttacgcgacgggttgccgtagtggtactgccacatatggcactgctcatgaaccagcgtttgcatgacttca
ataagcgggtacaccgggaagtattcaggattgagggcgatttcatcaatcatcctgccgctgccgtcagcagcaacaaa
gcgcctgtaactgaaatagcccattgtgttcttgccgcgctggaacgtaatcagacagtcagggagttcgccgtcaaaaa
ggcgctggttatagaaatcaaacgcctgttgtagctcgctgtaagcgcgttccgtggctcttgtcatgctgaagttcgct
tagcggcgttccgatattcctgtaactctgcaacaatagcagggaacacatcagcgcaacgctgtgccagcttaaccgcc
tttgaacaaacgcccataccatgtgctcttttgagcgcctccaacaaatctaccagttcctcgtcagtgattttttcagt
catctattaagcttctccattatctgtatcgtacgatacagataatataaaccacacctttgatagcggcaatctttttt
gctggcaatttcacgcccagggcgggcatcgagcgggtaatattgctggcaaaaatcaacggccaaaccggctgcaggaa
actggtttgctggcaagcgtgatttactgctgggcttgacaccttgccattgtatgacgcttgttttagtgtcaaatgaa
caaccagcgcgagaagaatataggaagcaaaagcaatggatatcaaacctaactcagtgatccacctggagccaggcgaa
acattacccggctataccaatctgaaacccgtacctgataagtatttcgatgagttaaaggcactcataaataaactcaa
tactcaatccggtaatatttacctcaagttaaaacagatgtacgcctttttggatcgttttaacaaagaatttgtgagca
cgtttacctcctgtcaaaaggggtgctcttcgtgctgtaaaatggatgttcatttaaccgcgcttgaggcaacacatatt
gcacaagcaagtaaacttactgccagagacaacccgcttacgaccgggcatgagtcaaaatgtccgtttttgtctgagaa
gggaacatgctcaatctacaattaccgcccgctgttatgcaggacatatcatgtactcactccgccggagatgtgtaatg
acctggatgcacaagtcatgcagtatggttctcaaagcgcgaacatgggaaatcacatctacaaaacaatagcagagtgg
atctattttcagacgtatcactgcactggtaagttagaaaccaaagatatcagagactacttcccttatccccgcgaaga
tatccaaagatttcttcaccataaccccccgcgccctttttgctaaaaaaaagcctctgacgcagtgtcagaggcttgtt
agattactgttcgtcaccagcagtgctggaagcatcttttttgatgagaaactcatcaagagaacggccagcttttaacg
cttcgtcgattggttttggtgtccggccacgaccagaccagtatttcgtttcgccgttttcatcaaactgatatttaggc
ggcgcttttggcaacgtctttttgcgtgttttttgcgcatcttcggacaggccaagcagttcttccggtgaaaaaccttc
tccggcaatcaactggagcagttcctggcgctttctttcgcgctctgcgcgttctgctgcctcacgctctgcttcttcac
gacgttcttcgatcacggcgttaagcttttcctgcatttccagcagttgttcaaagctggtttctcgcgcaaaaacacga
acagagcgaatattcaggagtagcttttttgttgcgtcaaacgtttcattttcactcatcgagttaatccttatttttta
ctgaactgaaacccaagtttacccgtagttttatcctgcaaaacaattgcagcgtcaaactttttcccggttttattact
ggtaaagcctttaatctctccggttttaccttttttgattaatgtctcaacctgattttgtgtcagtttttttcctgaca
cttcagaccagattttaaactcgcacccggaacagaaaaagcctttaggccggataataatttctttactgcatgaaggg
cagggggcttcgagccgggacatggaaccttctgatctggattttgcttccatatccggtttgccgtctttgtccgggaa
tgttgtcttgcattcagggtagcaggagcatccccagaaaaagccattttgccccttacgcttacgcaggaaaccgttgt
tacaaaccgggcagggcgtggcatttgaagaaatcgaaattccgttcctgtccagctcgtcgattaacccctggacgtac
tcatcattttccttaataaactcctcaactgtcagctctccggctttgatctgagactgcttttcagcccacagagcgga
gatatccggtttagtgatttcaggaggcagtgcagcgcaaaactcctggccttgttttgtggttttccataccagctccg
aataccccttttctttttcgatggagataagcccggtatttgccgccagtttctcaagaatacccgcgcgggtggcttcc
gttccgatactgccacgatcactgctgccctcgtctttcgcttccagcgcctttctgagagccggatcatcaatgaattt
tgccgcactcgtcatggcggccagtaacgttgactctgtgaaatagcgaggtggtgtagtctttttcttgtccacgtctg
ccgattcacacaggccgctgtcattaaatttcagcaatgaaaggtcaaaaccgtccgttccggcatcttcggtttcgtcc
tcgtcatcactatccttacccagcgcttcccagcccttttgtaccagaacgctctgtgtggccgtaaaggtatccccctt
aatatcaaagtggattttcgtcttgttgcggatcgcatccgggtagaacagcccgataaagtagacggacaccaggttat
aaacgttccgctctttttcattaagctgaataccggctccgctttttgtcgtcgggatgatggcgtggtgcgcctcaatc
ttactggcattaaaggctttgtgtttctggcctttatccatatctacgatcgcagacgccagttcgggtacggtggccgc
tatagcagtggcaatatctccggcctggtaataatgctcatctgaaagatagcgattgtcagaacgtggataggtcagaa
gcttgtgagtttcatacagcccctgcatcacatcgagcgtatcttttgcagaataaccaaatcgctttgcgcagagctgc
tgaagcgtggaaaggttaagcggaagcggaggcttgctattttccggctttgtcgtcgcgatagtaacaatagcatcctt
acccgtaacacgtccggcaatatgcgcggcctgagcttcggagatcaggcgttttttctcgtctatctgatcgtcgtctg
ttgtctgatatttcgccttaatctgatgcccgttcatcgacagactggcgaatacatcgtaataaaagctttctgtgtga
ttctggttcgccagcgtgcgcatgttcaccagaccaagaacggcactttgtacccggccaacgttcagaacgccgtcata
gcccttctcacggccttttaatgtacatccccgcgtcatgttatagccaaaaccctgatcgcacagggaacgcgccaggg
cgcttaacgtcataccgcgaaatttatcgttaggttgtaaattcgacagtgatttttgcactggcgcaaggttgaggtcg
gcaacaagcagtcgctggacgggtttcttgtttccggcataacccagaatctcatcaaccagcaaacatccttcatcatc
ggggtcgcctgaatgaacgatgctgtcggctttatcgataagagacaaaataatgcgggtctgtgcttctgattcaggct
tgattttatattttggcggataaaccgctttaatgggtaaatcactataacgccagttggaatatttgtcgtcataatcc
tgtgggtcgtaaagctccagcatatgaccataacaccaggtaacgacatcagaaccgtgttcaaaatagccgtttttctt
ttctgtattgggatttccgcccagtccttcaaaaatagcctttgctaaagacggtttttctgcaataaaaagtctcatta
atcaatcctcaaggtaacttgaatagtcaggctgcgcaccattctttttaaagatttcttccctttcctctatgtcttct
tctgcctcctgcacactaaggtcaagggttcctttcaaaaaggcacgcgcattcttgattacatctactgttaattcgtt
ttttgttccgcgaatcatgccaatagcaatatttattatctcctttatttcagcaggagtcgttctgtccagcaccgcgc
caagttctttaaggtcaatatttatatcgtctggtaagtacattttggcacaagcggcagcggctttagtccgaaaagca
cctacagatatgattctgtcaattctgccagggcgttttctgatgcgcggatcaatccggttaggatagttcgttgaaaa
aataacatatgtcccggcaagatttcgcggtgtatcagccccatcaagaaaacttaacgttccggcatcagcccgataaa
gttcatcaacctcttcagctattatgataacgggtattttcttttgagctgcggcatagcaaacatctttaaagtaatca
tcagcataaacaaatacatatttatcctgatattttgcccccaaagcttttgcgatagtcgttttccctgtgcccggagg
accagtaaaaagcacttttcgcattcctgactgaccataacgggtgtagaaatcaatatccgaaaagaactgattaaagt
cattctccagctcattaaactttggatgaacagaaaaacgtaaagcgttttctatttcttccttccttgccttaccgtga
taataaacgccgtcgtaacacccgattttccagatacctttacggggtaaagagcggtttaatttagcgcgtccagcttc
gcaaagattatgaagcatcgacatacttttggttgtgccaactgcgtactccattctgactttagagttaagaatgaagc
gaataatatgaaccacttcattttgaccaagatgaatccggtatgctcccgaaccatctttaaacataagctttttaatc
ctcccggctttagccataacagggctacttcccgtatgaacgacggttgaagcaacgggttcgatatcaagattcgaata
aattttacgattctttctgtttataaaaatctctgccactttaggatagtaatcacaatcctttacgacagtaccaaaat
tatcttcaccgtaatattctttatggagccgtaaagcctgctctaccagagttaatttacccatatgcgcaccatgtata
ttaaaaaccgtgacgttgcctgaagattttcttcaggcagaggaggggttggacaagcgaagcgcgtcagttttgtttat
gacgccactcccacggaggaacgggattactgtcagcccacaggccgcgcttctgtgtctgagcttcccgttgcagagcc
ggtaatgagttatcggtgttgtacctgtcataaacccatgcagccccttttagcacttgctggcggttagcctcagtgcc
gttcgctgtcaccactcgtcccaggactcgcccgtagcgatctgtttgcgtataagagacggtaactgattgccctgcca
gcagggctttaagttgattggttgaccagcgaccaaagggttgttttttttccggtgcatcgatatttatcaatcggact
cgaatcggaacttcatacacaacaattttcgcgggtagtgttttaacttcgatggtatctccatcgagaacgcgaataac
tttcccctgaatctgagcagcacacaatgtagctggcaacagggcaacagcaaaggaaagaacattaaaaaaatgtctca
ttgctttcttccctcccatattgctgagagtcttttaaaaatggataaaacgacgactaaagccactgcgataacagcca
acgaaggaagtacatagctgtataactcaaccatgaaattaataaactcaatgagcgattgcggctttaaggaagcatcc
cacaaaacgataacaaaacgataaagcccatagacaattgccggaaaccagaccataaacaacaaaatttcagtaaaaac
agaagcgaccgatttgacactatcgataatttcaattccggcaattctcacacttcttgcatcaggtacgttaataattt
tcatcctcccacccctgtaaaaaatgttcgcaagttccagtctcaaacctgaaacttgcgtattcacatcagaattaaat
caaacagaattaaaagtttttcaatcggccaaagcttgaaataattttacttactgtacctgcatcagccgcaggacatt
catttagttttttctttctggcatctgccgtgtgatcgggtaaaaaaccatgtttattctttttcctgattgacataaaa
cttttatacatcgggtcacattctgccggactacttccgtcaagttttccggcaaggcataacaccattgcacatggatc
gttcgggtcggccttttcctcagcatgagcagttccggcagcgaacgcacaaagcagcactgccgtggttacggtctttt
tcatatacacctcatggataacgggcaactaacgccctgcggttgttcaaccccggctcaataaaattacaagaatttta
ttaatccggcgttatcgtgataaataaacactggtagtccggcaagaaaaacagttcattttataacgatactgtatgac
accgtttgcaccgttcgccctcaaccagtttttagctgtgaaaaagtctgttccgttactggtttcaacaatcactgaat
cagaatgtgcaacagaataaaaaacagcatcatcgtaaaggcggttttcaggcctgaaattatggataaccttaacccac
gatgaattaaccttgtctgatttaataactgagtatgtcggttgccagtccattaattgtgtattcaccgtttcaggatt
ctgttcccagtcaacctgtggtggttcaggcggagaggaacaggcagagagaaaaaggacactgaccattaacatttttt
tcatagtaaaacctctgactccagctcaccgacggagagcattttttctttagaaggatatttaagccctttaacaccca
atacttttttagtcttattcagagaggcggttaactcggtaagtttggggcttaccatcatcagcctgtccataaaatac
gggtcgaggaagtagagggctttctcagctttaaccgggttttcacctttaagaatgataaattcttctttaaaatccag
cgttcccagctcctgcgggagcacaagggcgcgctgcgcctcactttctgaactgcttttcgacgttgagcgtccgcttg
tcttgcttgaacctgtcgatttggtggtgatatagcccagcttttccgaaatctttttagcgtcatcttcttcactgaca
gcgtagataatccggcagggatgcgcactcatcagcgttttggcaccttcaacaccatagatttcattaagctgactgat
attctggtaaatcgtcagaagtttgagtttaaacccggcaatataacccgaaccttttttaatgattggcatgtaaccaa
tagacggaaactcatccaggaacatcagacagtcatgtttcagtgtcgggtcaaagtcagggttttctcgtaacgtgact
tccacaacgaagttaaagaacaggttgaggaagtcataggccagggacatatcttcagcattaacgccaacataaacagt
gatatcttcccggcgcaactggcgaaggtcgaaatcattgccgtctgtacatttgcgaacagtcggaagataaaacagac
tcattttcttacgaaacgaaccatcaatactcgaacgttgttcgtcttcggtttcgtgatactccctgattttggtcagg
gcatcgcgcagatgatacagcgcgttttcatcaagtccttttgttccctccaggtcttctcgcttactgagtatcagctc
ccggtcgatgttgctgtacaaatcgactacagaaccaattgagaaaacaggtttaagcccgaactcaccaagccaggagg
ggtcgtagttaataaagaaatgaagcaattttgccagccccgtccagtactgccccgcgaggttattaaagtgtgcttcc
gctccggtcagaccgtaagacgggaacaggatctcaatcagcttcagcaggtctttagccccgctctcttcttttaaatc
aatatagaaaagcgggttaaactgatgcgttttactgttgaaagggtcaagaagatagaccttattacccagcagttttt
cacgtaccttactggtgattttccacagttcctgttttggatctaatgcaatcagggaatgtttcctgaccagcaggttt
ggaatacctattgcagcccctttacctgcgcgggttcctgcgccaagtgatacaaaatctggtgcggtataccacaggta
tttacctttatatgcacctacaagaatatcagtatcgttttctttctcccatttcagaagtttcgattttcttaaatcat
tatcactggcaaacttcgcgtcaccataaagagcaacatccgttttattcagttgccagataataaaaacaggcacaatg
agagacgaaaccatacctgataaaagagaggggattgcggttaacctgatatctgtccgtatattactctctgttattat
ccgccacagcagcatggaatcaaaattcttccatatataaagcggcgtttttccgttcaggaagtaaacagcaactgagc
cagtataatacgtcacaagacacataaccagaccgataaaagcccactggcctttatcgggtagtttcagagacataatc
actccttcagcttttcaaagtattcctgaaaatgaatatcacgatagtaaatacccgatgcaaatcggttatcttcctca
tcgatgtacttaatactcataatcacatcgacgttgcttaacaccctccgcaatataatgttataaggcaaattctgaca
ttcagggttcatatagcaccgttgaaccagtccaagcacagcatcttcaggggtgctctcatggacggttgtaaggttcc
ctgcatggccggaacttgagcctttgagaaaatcccaggcttccgcgccgcgaacctcagtcatgaggattctgtccggg
ttcatacgaaaaccagaacgtaaaagagaagcggaactgacagtgctactttccccttctgacgggtaatacaatttcac
atgatttttgtggaacctgaactttgcttcatctgtatcttcaattgaaatacatcgtaaatgatggggtatgtactgaa
gacaggcatttgcaaaggtggttttacccgcccccgttccggcacaaaataccatcgttttacccttaaccaggcattca
gggacaaattgttcaaaacaattatctttaaacattgaagataattcatcttctttatccctgaatttccccccttgatt
tagccttgagtaaaacccttgtttaacaaaggtatcatggtcgataaacacactggacggcttacggattgtaatagaca
ccgtttcccgttccgttgccgggggaataactatttgtacacgctcccctccggggagcgtaacagaacgtaagggatat
tctggcgtaaccgacccaccatcatgataatcagaaattgcccctgcaaatgacatacaatctttaaaatccatttttaa
ttcatgctgctgccatttcccactcactttaacaaacagttcatcaggccgatttaccgcgatttcagttaaaccatcga
cttcattaagccagtggtggaagtattcatctattatttcataaacaatatgtctgttctctgcatccttcataattcac
cttttcctttaagatcttcaataaaacgcatgacttcttcgtaattaaatcgatgcgttttgatttgtttcagtggtttg
gggaaaggaacgccatttattggtatgcccttacgaatatgatggtatatttcgctttcccttattcctaacagcattga
aaactctttgatatccagcgttatcaaattacctccgggtacccaccatttttaatttgtagatgctggtgaaatccaaa
tcctgaccaacgatcagagtaatgatttccccctggtttttataaagcgttggagggatatttacgctgtttgcaaacgc
ttcgcgtgctatatcagcaaaagcctggcgactgttagctgtatagtcggtctgattgtctttattacttttagccgctc
cacttgcggcctgtgccacatcggggatcatgccaaccatcatcgcgcccataaagcgatctgcaaaatgtgtgtcaatc
cagcctgaagccccggcctcacccagcgctcccgccgcctgtgtatcaatcagcggaatatcaatgaaaggttccttacg
tgttctaagcttcgtagcagcgataaacacggctccctgaccatgattgaacgtgcccgttttatacatcagatatgcgg
ctgttcccttttcaattagctttacattcctgtttgcactgtatacgtcctcattaatcgtacagaccagcttgccagcc
agatcagaaataaatcgtctgtccagcgagcacttaatcgcggtattttcaggaatgaaaaggttagggtcataaggaac
gcgcgtaattttagaaagctgcgcgggttgccctgcattaacaggctgaacctctgcctgtttgtcactgccgtccccct
cgttcctggtattgctggccgttgatgagctaccaccggaatttgaggaagcagagctgctccccccataggccacatcc
agcgcacgactgaagttttgttgtactttttccggtggcgtttccgctttgccgctgctttccttccgttcttccgtctt
agccggttcttccctggtgttgaatggatcaacatcatcgctgagtcctgtcgcgcgttttactgaaccagtagataccg
cattactggcaggcttatcatcaccgctggacattgcacgaataatcgacgggatatagtagacagacaccccggcggcc
agcagaaggaaagcggccacaataatcaccagccccttacgcgattttttaagcttctcgatacccaggcgttttactga
tttaccgtcatcttcatctcccttatccgttttatcgttttgctcaatttctttctgatgccgttcccgtagtgcctgtt
caatttctacagcggtcgggattttattttcctgttcgctcactggatcacctctttctcaacgttcggggaaacggtat
ctcctgccggaagacggactttgccaaagccccggttttcaaccccaacaacctgatttcccatacgcaaaacaaagcgc
tggtctacaggaacaccaacaacggtgaaactaccgctgtttttgactaccgggttagtcagcgtttcctgttcgccgct
cataacaaagacgctggggattttcttcagggggctgaagccaaaccaggtatagcggccatcgtcatacgcataatccg
ggctgattgactggctgccgtcagctacccgcttccagtaatcccagttcttgggcgacttcgcattttcaagagaacgg
ttgattgcctgctcctcctgccgcttgttaagagcctcaatccgtttcttctcgatttcggcttgctccttccggcgttc
ctgcgggtactggtaattaacaacaaacgcgatcttatccggctgccggaacgttcgggcgttcagctccatgctgtaat
tacgttttgttgtgcgaacaaacaggtttgttcgccagcgttccaggtcgttttcaggatcaagggctacactgaccacc
tctgaagactggttgccattgtcatcggtactgttcttctgtacggtctgtttgacgggcttcacttcgagatacaccag
gttatcttctttgttcacttcccagccctggggaaagccggttctggcactgatgaccgtttcatcctcgtcaaatacca
gtgtggttgtatagccaaccgcactgtttatgactgtcgtgttttgcgggttataactgacaatctgattacggggatca
aaacggctggctgctggcgtaacggctgcatggcagacgtgcgacaccaacagaagcgccacaattagcgctcctttatt
cattttcatagttttcaccctttcacttctttatcgcgtacatagctcgttacaacgaatttaagcgggttattgtttcg
gtcacccgatgccatttcgacctgtggttcaatacggtaggtcaaccggacgttccagtattcataatcatcctggcctg
tcgcgacatttcgaatggttaatttaaaccggatatatgctcccatatccttatcatcgcgccgggatgacggactgata
atcacggacggattatcctgaacagatgcggttttttccgctttattataaataacctttggtgactggttgccgttgat
taaagcgttgtaatccgtcgccacattctcagcgctgtataacagaacataatcataatcatgctggagactgaaatagt
tatacccttcacgacgcttcacatactgagtaatgaagtatttcgccagcgcttcattttcagagaggttttctttttta
acagaagtcagtctttcagcaacgccagtgacaccattaataagataagcttcgacaaccgtactctttaacggtagcgc
tccattcagtgccagcagagacaacacacctacggcaattcctgcaataccaccgaatttataaatgcggttcattttct
cctgcatcaatacatttttctcttcaaaagtagttgaagagtctgttacttcttttttcttgttaaaaccgggaagtttt
aatcctgagagtttaaaccccattgcgcattacctctgctgaattaacaggttcgctttttccggataccggaggttgtt
tatgtgacgcctggcatccgacaaggcaaagcgtcacgatagccgtgataagtagtttcataatgtgagaacctaaatag
aggagtgaatatttactgcggaatactcagagttgacagatttaaataataaatcggttaacctccatatttctttttcg
ccgcatctatcgcagcctggcgaagcctcttagcgccaatattaacgccctgcccggtcagattccccaacttaccggat
acaccaggagactggttgaaccctccatcctgacggcgaacgcctttccatgcgccaatccctgcatttttacccatacc
aagcagattacgccccatacgggaagcgccgaacacgccagcaccaatccccattgcggctgccccttgcatcgcgcctt
caacacctacccctgcgagctgggaagcataggttttggcttgccagataatccaggccataaatgcacctgcaaccccg
gcctgagcacctgttgatatcagatttaattcatctgcgttagctatcgagattgtcagaatgccattaaggaacgtcat
tcccgctttaattgccagtccacaaaacaagaatatgaagcatgagctaaatattaactgaagccagctattaaacatct
gccttaaaaaaccaaatgaaagacaaataataaacaacggcgcggtaatagtaagtatcttaatagtaacttcggcggcg
agataaactattgaagttagcaataatgcaattatccctccagcatatgttaataaagatgcgattgccccatctgtttt
cacatacttcgaagtatctttggacataagatatgcagctacctgctgaactttctcccaaagctcgtcaacccatttcc
aaggatcacctcctgcaaatgtttccttcagcccatcaatggcctgagttgcactatctaaccacccccccatatttttg
acaaaaacaagaattaaccagaatcgacatagattccataaaaaatcctgcactgcggttttttgcttcccaactattgt
ggtataagcataccacaatatataaatggaaataccatacttacccaactgagacgctattgaagaaaagttatctaact
gaccagtcaaagactggtcaagagttttaacaataacgtcatgagcggcctggaaatacctagaagttgccatagtggct
ccttttaacttccatctttacccaatacatttttgaatgcatctttatagtcaacatgcttaggatgtaattgcttatac
ctaaacaaaccttccttagcgtttttacaattttcgctatcactcccagactttttgcattcagctacttttttcgttgc
atcgtctacgtgagactgccaccagtctacagatttaacctcttcacacccggtaagaaagaatgtaagccccaacgccg
caactaatccatattttttcaaaatgccccctcagttcatttcataactctgctgctcaaatgctgccttataatcaaca
actggagtttctttattaacagcccctaattgtttctcctggaaagcagcctgtaacattttctccttgtattctgcaag
atcgcgctgcttatcgcgatacatttcatactgaaatttgagcttgttaaatttcaggcttgccagagatacagcgtttg
tcgcgtcctgcgtggctttcgtgtcctgggcgttcttcacctggtcgataaggtcggccatttcctgattatcttcacgc
agtttactttccagcttattgccgtactcgatccccgccagttgggacaggaacgaggcttcacagccccgcaccaggtc
gcccgtatatcccagccccttacaggtgtttgtcaccttataatcggccagtagtgatctggcttgctcagacagggtgg
cttccgggttcttaatgtaatcatcaatgaaggagttcccctggtcgtaaatattctccagctccttactgacagattgc
gcagactgcaccagtccctgaacatcacgaatgcccgttttggtcagcagctcctgcttataggcattaatctgtttctg
gtagtggttcacggtgtcctgccactgtttgaggcgttctgtccagcgctgcgcttcgacagcccattcagggtttgcat
caatggcaacgggaacaccagcctgagcaccagaaataaccgtaacagaggcgataagtgccgcaacgatatgctttttc
atagggattccttaaatcaggtttgcacgttccagataggtatcaagccactcttccggcttcataccctctttccagat
ttcatcgaacagttcaagctggggtttcgatgcgctgagaaccggtaggtaatacgccgcttttcccaaatccagtcttg
cgaaagccgcaaaatcatcactttcccccttcctctgtgggtttttgacgaccaggaactgacgagataacgggtcaatg
gctttaattttgtcaaaataaagttctctcacttccaactcgtctacgtactcactacgtttcgctttggggttcgccag
ataaatatgtgttgcgcactgctcacgaacggcagccgcgataggtgatttaattagttcatccggcgattgtgtcgcta
cgacaagcaccatatccagcttacgcgcggttttgagtttgttataaacaaaatctctgaacgcttcgttgttaatccat
tgccagaactcatccatgtagataaggagtcggcggccatcagccagcatggtgacacggtagatgagatagaatgaagc
ggcgctggaaagtactttgttatccagaaactccgttccgtctataccgaaaacgtccaggttgtccacatcaaacgtat
cgtccgggttatcaaacacccagccaaattcccctccctgcacccaggcattcaggcgtgctttaagcccatgccgccgg
gtttcagtatcatcaggctccagaatgagtggtcgcaacttactgatcggataagagcggtttgacctctgcatcaggcg
ctcaacggcatcagaaatcaggcggttctggtaatcatcaagcggctcactgttaagcgtacaaagtagcctcaccaggt
ctttcataaaggaaatatttcgtttggttggtggcaaagccgcagggttccagccagtcggctctccttctttcacccga
aagtaagcacctcccattgaacgtataccgggttccgctgcccgatctttgtcgaaaaatactgtagttaacttctttaa
tttcctctcaggtggaaaagactccggcgttccgaactgctgggcggcgaaagccttagtcatcatcactaccgttttac
ccacgtttgacgtaccaagaatttcggtatgccccagcgtggggtttttaccgaagtaattttgatgctcggtagtcatg
tgatagttcaggttataaatatcatttcctgagccgcccagggtgataaggttgttaccccaggtatttcctttctcctt
gcccgtaaagaaattatggaagctttccatttcggcaaagttcagactgctgatagaactcaggcgtggccgtaacgtgt
agttaccaggtaactgagcaaaatacgctgcgccaagactcaaggttgaataggttacgatcagccctaaatcctccagg
gtcgtcgttacaatattggtgtccttcaccagacgctccggcgaatctgcgtaaacaatcagtgtctggtgacttttccc
gaaagaaatatagccgctggagaccatatcgagaccaactttcaaatcagcgagcaaggatttagcggcatcatcggtca
tttcgagtttgtcgatctgatcatccagcgccttgattgcagactgcttgtctatcggagttaaagaggaagtctgtaca
tactcaaccgggagatacatcagtgcatcaaaaattccggcatccgtttcctgaaagtagtccttgatctcgatgcaacg
aaagtaccgggcatggtcagaggcagtgatttgtccagcatcgttaccaaagaacaggtctttaccacccaggtatgtat
aaaacggactattggtgactctgactttctgccagcgcccggatagcagtttctggaacagcgtaagctgttctgaataa
actatattattttcttcatataacccaagacgacgggaatgaaaccgggagagataggtgctcaatctgccacatatttc
attcatatcattaatgggttcttcgaagatatttttattaccctttttccttgaaagaaaatgcgtcactttatcttcag
cgctgaacggtttatagcatacggttaagtataatttgttttcaaaatactcagccgccgaaagcgattcgtaataatcg
ttcatcactctgttgacgaatgggatcttgctgtcaaatacaggtcgcacttcttttctaacccgaatacgatgcgtata
aaaggtaacgggtttcccatcaaaactacgtatcagcgtattgagctggtcagtaagcaaggctagatccgcttcatcta
cacattcaaaataagctccgtcaatctgccaggtcgccagtagatcatggtttctggtaacaatgaggttatcagtgatg
tgtgatgaatacgggattaactcttcaagagaagactggtctttaagcttcataaaattgtccactttcgatatatcgac
tgcgtcgtacgaactccccgcataatggacggcattgaagcgcttgtttgccagaggattacctttgatttgcattcgca
gataaagcaggtcaaaaaagcgttcatctatcttcgtaactcgcttgatggcataccagccagggaggatgagggcatac
atagcctcatgaatccagacaccaagcaaaacgcagataacgcacattccaagaaaggggtagagcggaacgcccagccc
cctaatcaaagcggggcgtgtcagccctttaaaaacggtactcatttttacgcccccttttattacatattacgctaacc
agtcaggcagatatggcgcaacaataaagatgataatcccgataattaaaggcgtaatccacgctgcatgctggcgtgag
aagatagcgatataaccaattaccagcgcaatgatggtgattgctggcttacggatatccgtcagaaaatcgataatctt
ctgcaagaagccagttgttttagtggatacatcatcagcaaaggcgggttctgctacacaaagcatcaatgcagccataa
atacagaaagagttaaataacgtttattgagttttaacatcgtttgtttccttttcatctaaaacagtgccacgcatggc
atattggggatatacggtaacttctttaggtttgatactctgtgttacattctcctttctgattgcatctttaactgaag
gaaccacccagttttttttgttatcaggcggattaaaccctatgcgctgtatataactggtgttattaaaatctgattca
ggtttagttcctgtttctggattgccggaataatagcaactcaggccacgtaaaatatcgccaccacgtttataacaatc
caccaaaatttgctctgaaaccttgagattttcgcaggggtcaaacattttctcagcggttgtattgaagtttgcaaaat
tcgtactcgttatttgcataagaccgactgagtaacgatgatttcgtgattcaatttgatttacgatctggagtgcagcc
tccttagttttgggaaagtaggacactacgcctttgtcaccgggcttacgttcaaccttcggtattatctcggcaatagc
atatgggttaaaaccagattcaacccttgcaacttcatgcgcagtatcgggatgaacgctggccgcgcattgcaaagcaa
gcgccgcaaaagcagtagtagataacatgattttctcccggccagaacagcgcggaaagtttagactgaatggttagtca
tcgaagtcgtcatcgtcttcatcgtcttcgtttatcagctcctcaatagcctggctggaatatttttttatgaggtactg
gacaacaccagagcttgaaatacgtcgccccctgcgatagccaatctccagagcaattttatccagttcctcacgagaag
ctgagggcaggtagagtgtattacgttggggcttgcgtctcgttgcggttttttttcgggtagcagtcatttttcttccg
tttcattttgtgggttaagcttctctctgtgatgtagtggatgaaagccatacttctttgctgcggattatccatgagta
gaatttcagcaaaatcgtgtggaattgatttccttaaaagatttgcctgagctgttgtatgtgattgtctgtacaaaagc
tccgccatcacatcttctggtacaggtaaaggctcaccgccaaatgagataaagcgttgtacgtaagggatagcagttat
tgtagtggaatgaacctcttcaaaatctgcctggataaaaagataaccgggaaaaagcggcaaacgtctttctcgatatg
aaattatcttatccgggcgacgatacctttcagtctccataggacagaagtaagagaagttcaggcgttcgagatgagca
aaaactgctgcaaatctcgtagtggtgaattgcaaaacataccattccatagtttttcctttcaggcgctctctcgactc
ggatgaccccgaatcagagaaaaaaaacaaaaggacaaatttacatctcataaaaactttatcagctacatgtgctgcgt
tcaaccacacaagcagatctttagatcgcatttacgacacatttcattttgtttgtgcttgtattttatttatatctaga
tacatatgctatttgataacaaaaaagcagatcgattgatcaccatgcgcttattttatagtcaagttaactaaattttt
taccgctagttactttttacaaaaactctgctaacaagataaataaatcgatcttaatcaataagttaccggagagtatg
aattatcctaaacgaattccgattttcactttctgttcgctttgaatcatcgactgttttatttgcgagaaatttctcat
ctggagttgctgtttcttaatcatctccgcgctgttcagcaccagctctttactggatgaagagattctgtctatgccct
taacccccaggttctctagctgccactcattcctgtgtgcagtcttccagccatgctgtacaccgttcttatcaagtgca
gggattttcacctccttttgtcctaacttcttcagcttaacaagatcacctttcttaacgttctcgcgagtggttaactc
accaaaatcagccccccaatatgttttctccacgcccttgttcagtgtcttaagctttatgaaatgctgctttggtttgg
ttttatcgttctgataatggtcgtagccaacatcaacaacctcataaacgcccttctgtcgttttggcgctgttttgtgc
gcatctttaatagactggttaagtccatgctgctgcttatgagtggctttaacgtcatagcccttcatcttcagctcttc
acaaaaacctgtacgaatttcccgtaaatcttttttcctgatatcagctcgtttaccgtcattatcacgaatacgaaaaa
cgacatgcacgtgtggatgttcttttttgtcgttatgatagccaagcacaaaacgatgatttgggtacttcttgttcatc
gttttcctgacagactcaagcagatcttcaggttttacctttgctgatacaggcggtgaaaacacaatattttgggttac
ttttttattttccttacctttatcatcgaaaacattttgagggtcattagcacgatctatcatgtgctctttagcctcct
gaatctcatcacctttccatacctgaccgctttcactcatcactggcagctctgactcccggctcatatagtcaatactg
tttcgaactccctgccgggtaatcgcacctcctgagattttgacaacaacctccttactggcacccttgcggttgatacg
ttcctgaacgttgcgttgatagtttttaccaccatttttaactttatgggcgaaagcagacttgcggccagcttcagagg
acttacgcttaaccctgaattccttgtcaacataaacgcccatgattacacctcaaccttgttagaaacagttcgccctt
tgcataacataatgtagttttcaaactcacttttgagactcattatctctgaactcaaccgctcagcgtcctgatagaac
ccatctttatcaagtactctggcattatcattaacgataatataatgaaagtttcgccctattttatctattgcattacg
gcaacgattcatcaccagaagttcctgatcgaaaaaatcaagttcattttcaagtgtcgtctggattcgataacgacatt
ctctggataaattccagccatgacgatgagccgctttctctattaaagttctttgtttccctgtcaaatacattgtggtt
ttgataaaatcatcattgtcttttgacacattaacatcttcatttttaaccttgcttttcagtaaagcattggcaagcag
cttcattccttttgccacggttaaacccggttcatctggataaagtgttttaagacaatcaagtagatcatcatgttggc
tttcttcaatcctgaattgaacttttttcataaaactctccaacaagaaccgactgtaggtcaccgggcaaacgttgcgg
aatggcgtcagagacgtcattttgcggcgtttgccctatcctgcatcgcagtgaactacctccacacataaattgtgctt
cagcgtccatcgaaatgcaaaaaatgaaaggctatcgtggctgtgatctggtgcgtctgcgaccggagacaacggattcg
cggctaacttgggcggaaataaattcgctacgcgaatggcctggcagggggcgcgagcgctgttttacggaatatacaaa
aaaagcacctcccgtaaacgggagggcttcggcgattcaggaacgggaattttattctgcctctggtgtgtcgccttcca
tgccctgccgggcatcatggagccagcggcggaggttactcattctttcccggtttgcccggctgggactttttcccctg
ttaccgcttagtatactccagactcttaacccggcctcgttagtccagtgcaatacaatttcccctttgctgttaaatcc
cagcgaaaaccggacagctccccgcctctgttctgcactgataaaatctaaaaactcctgttttttcatagcacctcctg
tttttctatcagtgcttttgtttctttcttttccagggcttttctgagtaatgccatgtactcaggaaaagcagagaatg
gcatcaagggaaaaaccggacgcccacccttttcaacagtctgtattgctgataacatgcgttccgacattttatattcc
tcgcgagggaattgagtgtcacggtatcaggttgcctccacaacctgataccacccctaattgattaactccgcagttct
cttatcgcttcatttttggcttcctccagttctttaagggtatatgcgaaattcttccagttaattacttcgtttataac
ctcagatttacttaaaccacactcattaaaccaaaagttaatatttttcttgagggaatttttcgccgtcagttcctcgg
acaacaattcactaacagacgtgataacataaccacgaccgcgatttttatcttcgaaagaatgaacggcaaggaagaga
gtttctgaatggacaaaagcagagcaggtgattttttctttcttagtgtttaaagcctggaaagtgataacatacgtgtt
cattttagtctcccgcccgtttgggctactggatcatggtaaggaactattcccgacctacaaataaattataccatcat
atgatggtaatgcaatttatttagtcactttatcctgatttttttctctcttaacgagctggtaatctggatgttcatca
gccaggagcaaaagtaattcatacgtaccagcggctaaaccacgagacgttttaccggatgtttctttggcttgccaggc
tgataacgtaaaaccaaaccgttcagcggcttcctgctgcgtaaagccagctttaatacgtgcttgtttcacctcttcag
gtgttggcttaaaactcatgattttgtaccttcacaatagtatctgtatagaatttcaataaaattggatcatcaatttc
atctttaacgttcgagaattcttcgtaataaaatgatttttggaaaacaatctttttagttgtttttttatccgcttctt
tagagcgtaccttcatcagtttttcaagttcaataaacaaacgtgttgcatcttcagacacaacaatcctgtatgttaca
ttacctttgtttttcctgtcgctcaggacttcattcattttttgcctcatagctgtttaataaaccccgctacctttatg
agctgatctacactcaggccacgaattaccatttcatatccgtcgccccgttctgatacgttaccatctaacccattctc
aactttaaacccggtcaatgtcccatgccagctttcaagatgcactaaacgagatagcattcctttcaggatcagttttt
tctcgcgtttttgctgtaactgttgttcatactctcgcgccatatctacattatctaaagcatccgacaggattttcttt
tcaatatcggcggcgatttctacagggttacgctctggcgatactgtgcaagtatggtaaggacttctccagctgcgact
atctacgcttccaatgataactaaccttcctttctccattcgaatatgtatagagtaatttttaaaatcaggtgaggtta
gcttaatcctgtactggcaatcatcgagcagatttacacgccagccgttccccaggattcgacaaacgatttcaaacacc
ggtttataccgttcaaagaaatttttctgttctttcatcgattcagccttttgaactcaataaaaaagccgtaaatcgaa
ttacggcagttttaagactattcatcaaagtgtccatcatcacttgcagcttcctgggcttcgcattcctgctgatatgc
ttcttccttcgcaaaaagatgcgcccatccttctgcgtttaagccacggtgcaagactgaaccattttcattgcattctt
tggctgtaacttcgatctcatccgggcaaatgtaggctccgtaactttcaaaaatgtttatcagctccgcttccgttatg
gtcttgtttttcatcaacgtgtctccgaatcaatctttgccatgttctagggggctttcgcccccattccggttatgcgc
ttgcttctacacgtgtccagcctgacgccttacgtttacccgctgtaccatacatttcacgaatttcttcaatgctgtgt
tctttacggttccagcggcttttgtgttcttcaggacggtaaaaccattgttttttcttagatgcccacttacagcccat
ttcctttaaaatgtctttgtgttctttagtttctccgctaatccagacccaattaccaataacttcatagacaatccctg
taaggccggaaagcgtattcagaactttttccagatcttcaccgtagttgtaacgtgcgttttcatcagtgctttgaaac
tgattgattttatcaatgttagccatgagaaaatcaaacgcagcatttactgctttcatcagctcggcacccaatggatt
gcggtctggatgatattttaaagccgcttttttgtatgccgccttgatgtccttttcagtcagatcaccggataaaccaa
aaacgtttaatgcttcctgaatattcatttttcgctcccgcccgtgtgggcttctggaatctggcagggaaccattccca
accaacaaattcattataccatcaaatgatggttatggaatcatttttaatgctttacattgtaaagattacataaagat
gtatattgctttaccgcgcatgaagggatttccgaaagaggcgcgaactgtagttacataatgcgctgtcgtaacatcgc
gccggagacgttcgccaggactggcgaaccaacaagcccgaatgagagcgataacccccctcacccctgccaggccaatt
tctgactatcagacgatgtttagcctgtcgcagttagcgcgtgagcttgcgaacggtacgccgggtcagtgtgaaacact
ggcgcggggcgctgtatctgcgcgttatgagatgcgttagcagcgaattacggggcgggttgctgaaaccgattgatgcc
tgacagcaaaaaatgaatccgggcgccagctgctgcacgaaaattgccagcaaaaaacacttggccatcctcgccggtcg
tgaaattttgctggcgtaagaaataatccccccggtatgaggggcttgtctgaaaggttagtggttgggcttactgagag
tgaactgtaacccggctactgctgcaagctgtgcaagtgttgtgatggtcgggtttccgttcggggataatgcgcggtag
atactctgacgagcaaggccggattttttggccgcctctgttataccccctgattagggatcaggttaaaaacgagctgt
atgacgttctaagcgcattttacccgctccgttgaaccatgaccgggttaaagcggttaaaacgcctctgagggcttttg
agagcatttaagaattggatcggaaaaggatcccgtctggatcttttagagagattacaccgctcgccgcagccgaacga
cagggcgaagcccgcgagtgagcgaggaagcggaatttccacggggtttcaatagagcacttacgcgctaaggttaatat
ttgctcaatttttggtggtgcagtgctcagggaggccagacggatctatcctctggatttatgctgagttatccacagac
gctgtgcattaaaagccttatattttcttcttgatcttaaaaacttaaaaacttagctcgcttcaattacctgaaaatta
tggaaaaaaattgctaaaggtgagaggatttttcacgtaaggtgagaggatttttcacgtaaggtgagaagatttttaag
ttaaggtagttagatttttcactaaagatgagaggatttttcacgtaaggtgagaagatttttaacggtttccacagttt
gactgaacatcaagtgaaacatgcggttgttgctatctttagatatgaagatcctcagatcttcatatctaaaggtgaga
ggttttttaattaaaggttgtattgttgtcttgaattacaacctttgtggggttatgatttgcctacataggaaaggtta
t
